# Supplementary material for: Evaluation of a Most Probable Number Method for Detection and Quantification of Legionella pneumophila
Source: Pathogens. 2022 Jul 12;11(7):789. doi: 10.3390/pathogens11070789 (PMC9324539; doi:10.3390/pathogens11070789)
Supplement: Supplementary file 1 [file pathogens-11-00789-s001.zip]

Archive with 3 entries (3 files):
- Table S1.pdf
- Table S2.pdf
- Table S3 .pdf
